# Supplementary material for: Total Syntheses and Anti-Inflammatory Studies of Three Natural Coumarins: Glycycoumarin, Glycyrin, and 3-O-Methylglycyrol
Source: Molecules. 2024 Aug 21;29(16):3942. doi: 10.3390/molecules29163942 (PMC11357431; doi:10.3390/molecules29163942)
Supplement: Supplementary file 1 [file molecules-29-03942-s001.zip]

Archive with 1 entries (1 files):
- molecules-3155157-supplementary.pdf
